# Supplementary material for: Resveratrol and Other Natural Oligomeric Stilbenoid Compounds and Their Therapeutic Applications
Source: Plants (Basel). 2023 Aug 14;12(16):2935. doi: 10.3390/plants12162935 (PMC10459741; doi:10.3390/plants12162935)
Supplement: Supplementary file 1 [file plants-12-02935-s001.zip]

Archive with 1 entries (1 files):
- plants-2525278-SI.pdf
